# Supplementary material for: Epidural Injection Method for Long-Term Pain Management in Rats with Spinal Stenosis
Source: Biomedicines. 2023 May 8;11(5):1390. doi: 10.3390/biomedicines11051390 (PMC10216675; doi:10.3390/biomedicines11051390)
Supplement: Supplementary file 1 [file biomedicines-11-01390-s001.zip]

Archive with 4 entries (4 files):
- biomedicines-2359383-supplementary Figure S1.pdf
- Video S1.wmv
- Video S2.wmv
- Video S3.wmv
